# Supplementary material for: Rapid and sensitive detection of Mycobacterium tuberculosis using the RPA/Cas12f1_ge4.1 system with fluorescence and lateral flow readouts
Source: Microbiol Spectr. 2025 Jun 9;13(7):e02652-24. doi: 10.1128/spectrum.02652-24 (PMC12211024; doi:10.1128/spectrum.02652-24)
Supplement: Table S5 — Experimental result. [file spectrum.02652-24-s0003.xlsx]

## Sheet: Results
Results of qPCR and RPA/Cas12f1_ge4.1 dual-mode reporting system for 113 Clinical samples
Sample number	qPCR（IU/ml）	Fluorescence assay	Lateral flow assay
1	1.258*103	-	-
2	6.281*104	+	+
3	1.769*104	+	+
4	3.238*106	+	+
5	1.952*103	+	+
6	1.988*104	+	+
7	1.214*103	+	+
8	3.218*108	+	+
9	3.166*104	+	+
10	2.366*104	+	+
11	5.942*103	+	+
12	5.455*105	+	+
13	1.009*106	+	+
14	6.209*106	+	+
15	9.161*104	+	+
16	2.890*103	+	+
17	1.435*105	+	+
18	2.588*106	+	+
19	8.685*107	+	+
20	3.895*103	+	+
21	2.014*105	+	+
22	6.095*105	+	+
23	1.373*106	+	+
24	7.829*106	+	+
25	1.3000*103	+	-
26	1.622*107	+	+
27	1.871*106	+	+
28	1.028*105	+	+
29	1.864*108	+	+
30	8.117*105	+	+
31	1.675*103	+	-
32	2.845*106	+	+
33	1.264*103	+	-
34	3.233*106	+	+
35	1.150*103	-	-
36	1.193*104	+	+
37	2.041*105	+	+
38	1.431*105	+	+
39	4.537*105	+	+
40	3.034*104	+	+
41	9.668*104	+	+
42	1.515*107	+	+
43	1.368*106	+	+
44	1.461*105	+	+
45	1.020*103	-	-
46	6.587*105	+	+
47	1.179*106	+	+
48	2.559*106	+	+
49	6.326*105	+	+
50	1.100*103	-	-
51	4.332*105	+	+
52	6.449*106	+	+
53	4.462*104	+	+
54	8.432*104	+	+
55	2.117*105	+	+
56	1.452*106	+	+
57	4.126*105	+	+
58	1.244*107	+	+
59	1.124*104	+	+
60	1.518*104	+	+
61	5.707*103	+	+
62	3.543*103	+	+
63	5.083*105	+	+
64	9.911*103	+	+
65	2.840*103	+	+
66	4.749*103	+	+
67	2.187*106	+	+
68	3.140*103	+	+
69	1.786*104	+	+
70	3.052*103	+	+
71	5.026*103	+	+
72	4.019*105	+	+
73	1.989*105	+	+
74	<1.000*103	-	-
75	<1.000*103	-	-
76	<1.000*103	-	-
77	<1.000*103	-	-
78	<1.000*103	-	-
79	<1.000*103	-	-
80	<1.000*103	-	-
81	<1.000*103	-	-
82	<1.000*103	-	-
83	<1.000*103	-	-
84	<1.000*103	-	-
85	<1.000*103	-	-
86	<1.000*103	-	-
87	<1.000*103	-	-
88	<1.000*103	-	-
89	<1.000*103	-	-
90	<1.000*103	-	-
91	<1.000*103	-	-
92	<1.000*103	-	-
93	<1.000*103	-	-
94	<1.000*103	-	-
95	<1.000*103	-	-
96	<1.000*103	-	-
97	<1.000*103	-	-
98	<1.000*103	-	-
99	<1.000*103	-	-
100	<1.000*103	-	-
101	<1.000*103	-	-
102	<1.000*103	-	-
103	<1.000*103	-	-
104	<1.000*103	-	-
105	<1.000*103	-	-
106	<1.000*103	-	-
107	<1.000*103	-	-
108	<1.000*103	-	-
109	<1.000*103	-	-
110	<1.000*103	-	-
111	<1.000*103	-	-
112	<1.000*103	-	-
113	<1.000*103	-	-
